# Supplementary material for: Electroconvulsive Therapy: A Scotland-Wide Naturalistic Study of 4826 Treatment Episodes
Source: Biol Psychiatry Glob Open Sci. 2024 Dec 16;5(2):100434. doi: 10.1016/j.bpsgos.2024.100434 (PMC11804586; doi:10.1016/j.bpsgos.2024.100434)
Supplement: Table S5 [file mmc2.xlsx]

## Sheet: Supplementary_Table_5_revised
Supplemental Table 5: variables influencing side effects
	headaches (n=3653)		memory problems (n=3652)		confusion (n=3652)		cognition (n=3637)		muscle aches(n=3637)		nausea(n=3631)		confusion acute (n=3559)		cardiovascular (n=3507)		manic switch (n=3526)		cerebrovascular (n=2108)		prolonged seizure (n=3637)		anaesthetic (N=3007)		other (n=3631)
	OR (95% CI)	FDR P	OR (95% CI)	FDR P	OR (95% CI)	FDR P	OR (95% CI)	FDR P	OR (95% CI)	FDR P	OR (95% CI)	FDR P	OR (95% CI)	FDR P	OR (95% CI)	FDR P	OR (95% CI)	FDR P	OR (95% CI)	FDR P	OR (95% CI)	FDR P	OR (95% CI)	FDR P	OR (95% CI)	FDR P
episode complete	1.20 (0.88-1.63)	0.48	1.24 (0.88-1.76)	0.614833	1.19 (0.82-1.72)	0.804667	1.37 (0.94-2.00)	0.246231	1.23 (0.83-1.83)	0.707143	1.32 (0.78-2.22)	0.729474	1.22 (0.68-2.19)	0.837375	0.49 (0.19-1.25)	0.775	1.60 (0.57-4.50)	0.5452	0.91 (0.70-115.43)	0.609	2.31 (0.47-11.38)	0.801273	1.39 (0.33-5.87)	0.849333	1.23 (0.81-1.89)	0.748
Bipolar Depression (n=302)	0.88 (0.69-1.13)	0.505364	0.89 (0.67-1.19)	0.8704	0.81 (0.60-1.11)	0.6392	1.18 (0.87-1.60)	0.559167	1.01 (0.73-1.38)	0.96	0.93 (0.61-1.42)	0.899556	1.08 (0.69-1.70)	0.8745	0.68 (0.29-1.59)	0.925	1.64 (0.72-3.81)	0.489133	1.20 (0.12-11.74)	0.9765	0.62 (0.14-2.71)	0.858	0.78 (0.18-3.43)	0.879273	1.09 (0.78-1.53)	0.900625
Mania (n=42)	0.53 (0.29-1.00)	0.242857	0.33 (0.13-0.84)	0.0971429	0.76 (0.37-1.57)	0.804667	1.03 (0.51-2.08)	0.953	0.38 (0.13-1.05)	0.297	0.51 (0.15-1.65)	0.729474	0.45 (0.11-1.88)	0.802312	0.62 (0.08-4.69)	0.999	4.24 (1.19-15.10)	0.377					2.43 (0.30-19.60)	0.823333	1.50 (0.75-3.00)	0.70675
Schizophrenia (n=110)	0.34 (0.22-0.52)	<0.0001	0.43 (0.25-0.75)	0.0255	0.70 (0.42-1.15)	0.6392	0.91 (0.52-1.61)	0.902786	0.60 (0.35-1.02)	0.297	1.28 (0.74-2.21)	0.729474	0.90 (0.43-1.87)	0.878483	0.91 (0.27-3.10)	0.999	0.55 (0.07-4.25)	0.687542			0.60 (0.07-4.85)	0.858			1.01 (0.59-1.73)	0.986
Schizoaffective Disorder (n=68)	0.54 (0.30-0.96)	0.238	0.25 (0.10-0.64)	0.0272	0.36 (0.14-0.91)	0.51	0.46 (0.20-1.09)	0.21725	0.41 (0.17-0.96)	0.2706	0.61 (0.22-1.70)	0.729474					2.83 (0.80-10.08)	0.406							0.55 (0.22-1.38)	0.6699
Mixed Affective Disorder (n=15)	0.49 (0.19-1.25)	0.4658	0.92 (0.37-2.31)	0.988267	0.59 (0.18-1.98)	0.804667	1.31 (0.52-3.30)	0.787875	0.17 (0.02-1.28)	0.311667	1.24 (0.36-4.23)	0.899556	1.72 (0.50-5.95)	0.802312									4.72 (0.50-44.90)	0.621636	0.53 (0.12-2.26)	0.80025
Post-Partum Disorders (n=8)	0.38 (0.15-0.99)	0.242857	1.00 (0.35-2.85)	0.994	0.80 (0.35-1.81)	0.830069	0.66 (0.19-2.34)	0.748957	0.43 (0.12-1.50)	0.5115			2.01 (0.55-7.41)	0.802312
Other (n=43)	0.72 (0.42-1.23)	0.48	1.02 (0.57-1.83)	0.994	0.42 (0.18-1.00)	0.555333	0.67 (0.44-0.89)	0.559167	0.50 (0.22-1.14)	0.3234	0.94 (0.41-2.13)	0.93571	0.92 (0.32-2.64)	0.938903	0.43 (0.06-3.29)	0.938	2.45 (0.53-11.19)	0.489133	6.46 (0.44-94.99)	0.609					1.07 (0.52-2.22)	0.986
age	0.96 (0.95-0.96)	<0.0001	0.99 (0.98-0.99)	<0.0001	1.00 (0.99-1.01)	0.95097	0.99 (0.99-1.00)	0.1617	0.97 (0.96-0.97)	<0.0001	0.98 (0.97-0.99)	<0.0001	0.99 (0.99-1.00)	0.802312	1.02 (1.00-1.04)	0.375	0.99 (0.98-1.01)	0.668318	1.04 (0.99-1.09)	0.9135	0.99 (0.97-1.02)	0.858	1.00 (0.97-1.03)	0.988	0.99 (0.99-1.00)	0.462
sex (female)	1.20 (1.02-1.42)	0.238	1.32 (1.09-1.61)	0.0283333	1.08 (0.89-1.32)	0.804667	1.67 (1.32-2.11)	<0.0001	0.97 (0.78-1.21)	0.951844	1.25 (0.94-1.67)	0.729474	1.00 (0.73-1.37)	0.999	0.78 (0.49-1.26)	0.921818	1.35 (0.69-2.63)	0.5452	0.29 (0.07-1.22)	0.9135	1.19 (0.51-2.76)	0.858	0.40 (0.18-0.89)	0.455	1.07 (0.85-1.35)	0.900625
CGI at entry	0.97 (0.90-1.03)	0.505364	0.85 (0.79-0.91)	<0.0001	1.04 (0.96-1.13)	0.804667	0.84 (0.77-0.91)	<0.0001	0.88 (0.81-0.96)	0.055	1.17 (1.04-1.32)	0.165	1.02 (0.90-1.17)	0.8745	1.05 (0.86-1.29)	0.999	1.00 (0.78-1.27)	0.978	0.85 (0.46-1.54)	0.981	1.42 (0.96-2.10)	0.606667	0.90 (0.64-1.25)	0.84825	0.88 (0.81-0.96)	0.198
Consent capable	0.97 (0.83-1.16)	0.888121	1.16 (0.96-1.40)	0.483556	1.05 (0.86-1.22)	0.804667	1.59 (1.26-2.00)	<0.0001	1.39 (1.11-1.75)	0.055	1.31 (0.98-1.75)	0.61875	1.07 (0.78-1.47)	0.855462	1.49 (0.90-2.48)	0.775	1.10 (0.56-2.14)	0.881154	2.87 (0.46-17.91)	0.9765	1.52 (0.64-3.58)	0.801273	1.73 (0.66-4.53)	0.621636	1.09 (0.87-1.38)	0.877412
2010	0.79 (0.57-1.10)	0.48	0.93 (0.13-6.80)	0.988267	1.18 (0.79-1.76)	0.804667	1.22 (0.79-1.89)	0.633286	0.85 (0.54-1.33)	0.854333	0.74 (0.40-1.38)	0.729474	1.33 (0.75-2.37)	0.802312	0.30 (0.08-1.11)	0.72	1.03 (0.14-7.45)	0.978	2.57 (0.14-46.37)	0.9135	2.61 (0.28-24.28)	0.858	4.30 (0.47-39.80)	0.621636	1.33 (0.81-2.17)	0.70675
2011	0.83 (0.58-1.17)	0.4811	1.00 (0.67-1.49)	0.994	0.94 (0.61-1.46)	0.882867	1.28 (0.81-2.03)	0.559167	0.96 (0.61-1.53)	0.951844	0.80 (0.42-1.53)	0.7485	0.84 (0.43-1.65)	0.837375	1.10 (0.41-2.93)	0.999	3.85 (0.75-19.66)	0.406	1.28 (0.06-29.55)	0.9765	5.47 (0.65-45.82)	0.606667	4.14 (0.45-38.24)	0.621636	1.30 (0.78-2.17)	0.748
2012	0.83 (0.59-1.17)	0.4811	0.98 (0.66-1.46)	0.994	1.14 (0.75-1.73)	0.804667	1.20 (0.76-1.89)	0.6645	0.94 (0.59-1.49)	0.951844	1.36 (0.77-2.41)	0.729474	1.33 (0.73-2.42)	0.802312	1.24 (0.49-3.14)	0.999	1.20 (0.16-8.77)	0.92263	4.57 (0.26-79.94)	0.858375	1.69 (0.15-19.05)	0.858	4.10 (0.44-37.97)	0.621636	1.68 (1.03-2.75)	0.30525
2013	0.94 (0.67-1.32)	0.867	1.04 (0.70-1.54)	0.988267	0.72 (0.46-1.13)	0.6392	1.10 (0.69-1.75)	0.866885	0.97 (0.61-1.53)	0.951844	1.27 (0.71-2.25)	0.729474	0.76 (0.39-1.49)	0.823059	0.97 (0.36-2.58)	0.999	4.73 (0.95-23.61)	0.406	1.16 (0.04-32.84)	0.9765	2.34 (0.24-23.11)	0.858	1.14 (0.07-18.67)	0.988	1.49 (0.91-2.44)	0.462
2014	0.81 (0.58-1.15)	0.48	1.14 (0.77-1.68)	0.8704	1.11 (0.73-1.69)	0.804667	1.38 (0.88-2.17)	0.3795	1.02 (0.65-1.61)	0.951844	1.23 (0.69-2.21)	0.7485	0.69 (0.34-1.39)	0.802312	1.05 (0.39-2.81)	0.999	3.76 (0.73-19.33)	0.406			1.35 (0.12-15.51)	0.916783	3.86 (0.39-38.65)	0.621636	1.71 (1.05 (2.79)	0.30525
2015	0.89 (0.63-1.26)	0.68816	0.95 (0.63-1.42)	0.988267	1.05 (0.69-1.61)	0.894968	1.49 (0.95-2.33)	0.21725	1.08 (0.69-1.71)	0.951844	0.97 (0.52-1.79)	0.946688	0.84 (0.43-1.64)	0.837375	1.27 (0.49-3.31)	0.999	7.49 (1.57-35.77)	0.348	1.43 (0.06-32.41)	0.9765	3.61 (0.39-33.29)	0.801273	1.09 (0.07-18.03)	0.988	1.29 (0.77-2.15)	0.748
2016	1.05 (0.74-1.49)	0.888121	1.30 (0.88-1.92)	0.593455	1.13 (0.73-1.75)	0.804667	0.88 (0.53-1.45)	0.79728	0.90 (0.56-1.44)	0.951844	1.54 (0.86-2.75)	0.729474	0.72 (0.34-1.48)	0.802312	1.20 (0.45-3.24)	0.999	4.54 (0.88-23.49)	0.406	1.19 (0.05-26.43)	0.9765	0.88 (0.05-14.32)	1	2.57 (0.23-29.33)	0.823333	1.07 (0.62-1.84)	0.986
2017	0.93 (0.65-1.39)	0.867	0.92 (0.60-1.42)	0.988267	1.47 (0.96-2.25)	0.6392	1.06 (0.66-1.77)	0.902786	0.88 (0.54-1.45)	0.951844	1.36 (0.74-2.48)	0.729474	0.83 (0.41-1.68)	0.837375	1.02 (0.35-2.98)	0.999	2.65 (0.42-16.55)	0.508353	1.36 (0.06-28.60)	0.9765	2.13 ((0.19-23.99)	0.858			1.13 (0.65-1.97)	0.900625
2018	0.98 (0.69-1.39)	0.908	0.93 (0.62-1.40)	0.988267	1.15 (0.75-1.76)	0.804667	1.06 (0.66-1.71)	0.926276	1.04 (0.65-1.65)	0.951844	1.10 (0.59-2.04)	0.906321	1.08 (0.57-2.05)	0.8965	0.91 (0.33-2.56)	0.999	2.43 (0.39-15.16)	0.5452			1.77 (0.16-19.85)	0.858	2.44 (0.21-27.92)	0.823333	1.21 (0.71-2.04)	0.892833
2019	0.97 (0.67-1.39)	0.888121	1.44 (0.96-2.16)	0.34425	1.26 (0.81-1.96)	0.804667	1.23 (0.75-2.02)	0.633286	1.20 (0.75-1.92)	0.854333	1.30 (0.70-2.42)	0.729474	0.80 (0.38-1.64)	0.837375	0.52 (0.14-1.98)	0.921818	2.91 (0.47-18.21)	0.489133					4.92 (0.49-49.41)	0.621636	1.62 (0.96-2.75)	0.418
Electrode placement: bilateral	1.06 (0.58-1.91)	0.888121	0.75 (0.40-1.39)	0.816	1.74 (0.80-3.79)	0.6392	1.06 (0.52-2.14)	0.943161	0.54 (0.26-1.16)	0.339	0.65 (0.24-1.81)	0.729474	1.57 (0.58-4.26)	0.802312	1.09 (0.24-4.98)	0.999	0.30 (0.05-1.84)	0.489133			0.03 (0.00-1.77)	0.606667			0.82 (0.37-1.80)	0.900625
Electrode placement: bifrontal	1.19 (0.68-2.08)	0.707462	1.28 (0.70-2.34)	0.8704	0.46 (0.18-1.15)	0.6392	0.68 (0.29-1.62)	0.633286	1.17 (0.56-2.44)	0.951844	1.60 (0.71-3.60)	0.729474	0.63 (0.15-2.62)	0.837375							1.34 (0.15-11.99)	0.916783	5.24 (1.13-24.40)	0.455	0.96 (0.43-2.15)	0.986
Electrode placement: unilateral	0.86 (0.58-1.28)	0.678522	1.05 (0.68-1.63)	0.988267	1.04 (0.66-1.65)	0.911625	1.02 (0.62-1.66)	0.953	0.76 (0.43-1.34)	0.7392	0.77 (0.37-1.58)	0.7485	1.42 (0.76-2.67)	0.802312	1.42 (0.55-3.69	0.938	1.54 (0.35-6.72)	0.687542			0.14 (0.00-6.87)	0.801273	1.03 (0.13-8.25)	0.988	0.97 (0.56-1.68)	0.986
propofol*	1.30 (0.97-1.72)	0.31875	1.25 (0.91-173)	0.5644	2.13 (1.45-3.12)	<0.0001	2.43 (1.54-3.83)	<0.0001	0.98 (0.68-1.42)	0.951844	1.09 (0.67-1.76)	0.899556	2.33 (1.15-4.73)	0.319	1.39 (0.59-3.27)	0.938	2.00 (0.54-7.34)	0.508353	0.49 (0.07-3.58)	0.9135	0.42 (0.12-1.44)	0.606667	1.49 (0.39-5.75)	0.849333	1.02 (0.70-1.50)	0.986
thiopentone*	1.61 (1.22-2.13)	0.0113333	2.26 (1.68-3.05)	<0.0001	1.09 (0.76-1.56)	0.804667	0.63 (0.41-0.97)	0.15675	1.45 (1.03-2.06)	0.2706	0.94 (0.58-1.54)	0.925138	1.18 (0.66-2.10)	0.837375	1.00 (0.43-2.35)	0.999	2.17 (0.78-6.06)	0.444667	4.19 (0.62-28.35)	0.609	2.20 (0.65-7.40)	0.858	2.68-0.83-8.68)	0.621636	1.50 (1.03-2.17)	0.30525
etomidate*	0.84 (0.64-1.10)	0.48	0.84 (0.61-1.15)	0.708769	1.26 (0.90-1.76)	0.6392	1.03 (0.70-1.51)	0.943161	0.72 (0.50-1.04)	0.311667	1.28 (0.81-2.01)	0.729474	0.64 (0.36-1.15)	0.802312	2.54 (0.70-3.39)	0.921818	0.44 (0.13-1.46)	0.489133	2.55 (0.39-16.63)	0.858375	0.75 (0.20-2.81)	0.742857	2.05 (0.59-7.10)	0.621636	1.34 (0.93-1.94)	0.462
suxamethonium*	2.86 (0.61-13.36)	0.48	0.64 (0.18-2.36)	0.8704	0.65 (0.18-2.40)	0.804667					1.45 (0.18-11.58)	0.899556	0.43 (0.09-2.03)	0.802312	0.21 (0.02-1.80)	0.775			0.03 (0.00-0.90)	0.4515					0.68 (0.15-3.10)	0.900625
otherMR*	0.81 (0.58-1.13)	0.48	0.83 (0.56-1.22)	0.806286	0.99 (0.67-1.49)	0.979	1.66 (1.11-2.48)	0.0612857	1.18 (0.77-1.79)	0.854333	0.78 (0.43-1.39)	0.729474	1.85 (1.06-3.22)	0.319	1.06 (0.40-2.83)	0.999	1.50 (0.45-4.96)	0.668318			0.032 (0.03-3.53)	0.606667	0.51 (0.09-3.01)	0.823333	0.64 (0.38-1.05)	0.418
treatment dose total	1.00 (1.00-1.00)	0.4811	1.00 (1.00-1.00)	0.988267	1.00 (1.00-1.00)	0.804667	1.00 (1.00-1.00)	0.1617	1.00 (1.00-1.00)	0.951844	1.00 (1.00-1.00)	0.93571	1.00 (1.00-1.00)	0.802312	1.00 (1.00-1.00)	0.375	1.00 (1.00-1.00)	0.406	1.00 (1.00-1.00)	0.189	1.00 (1.00-1.00)	1	1.00 (1.00-1.00)	0.849333	1.00 (1.00-1.00)	0.986
max stimulations per treatment	1.07 (0.98-1.17)	0.4658	1.04 (0.94-1.15)	0.8704	1.03 (0.92-1.15)	0.804667	0.84 (0.75-0.95)	0.0264	1.03 (0.93-1.17)	0.864947	1.15 (0.99-1.34)	0.61875	0.82 (0.69-0.98)	0.319	1.17 (0.91-1.52)	0.921818	1.05 (0.75-1.48)		0.77 (0.32-1.87)	0.915923	1.66 (1.04-2.64)	1	1.13 (0.70-1.82)	0.849333	0.99 (0.88-1.13)	0.986
weekly treatment	0.91 (0.48-1.73)	0.888121	0.97 (0.70-1.35)	0.963333	0.80 (0.35-1.81)	0.804667	0.62 (0.28-1.36)	0.5126	1.12 (0.52-2.41)	0.951844	0.97 (0.34-2.74)	0.951	0.76 (0.21-2.73)	0.855462	1.38 (0.15-12.33)	0.999		0.881154							0.85 (0.35-2.05)	0.9438
twice weekly treatment	0.90 (0.67-1.21)	0.687083	0.97 (0.70-1.35)	0.988267	0.93 (0.65-1.33)	0.830069	0.63 (0.44-0.89)	0.0495	0.79 (0.54-1.16)	0.581308	0.89 (0.54-1.46)	0.899556	1.03 (0.59-1.79)	0.942562	1.59 (0.62-4.04)	0.921818	0.56 (0.21-1.47)	0.489133	0.27 (0.04-1.77)	0.609	0.61 (0.14-2.60)	0.606667	0.74 (0.19-2.82)	0.849333	0.91 (0.61-1.36)	0.900625
Where: FDR P, false discovery rate-corrected P; Reference episode year =2009; Reference diagnosis= depression. *prescence of (binary). Treatment episodes up to 12 included. Of note, electrode placements are not mutually exclusive, as treatment might have started with one placement before being switched to a different placement.
